# Supplementary material for: Compound Heterozygous Variants in Pediatric Cancers: A Systematic Review
Source: Front Genet. 2020 May 19;11:493. doi: 10.3389/fgene.2020.00493 (PMC7249936; doi:10.3389/fgene.2020.00493)
Supplement: Supplementary file 1 [file Data_Sheet_1.xlsx]

## Sheet: T1
Study Number	Article	Author	Year Published	Patient Syndrome Type	Parent Term	Cancer Type	Genes With CH Variant	Sequencing Technology	How CH Determined	Number of Patients with CH variant per Cancer Type	Total Patients with Cancer Type	Germine Tissue Used	Parental Sequence Data Used	Post Sequencing Pathogenicity Evaluation Criteria
1	Enrichment of heterozygous germlineRECQL4loss-of-function variants in pediatric osteosarcoma	Maciaszek, et al.	2019	-	osteosarcoma	osteosarcoma	RECQL4	WGS	Mendelian Inheritance	1	1	yes	yes	ACMG and AMP guidelines
2	Expanding the clinical history associated with syndromic Klippel-Feil: A unique case of comorbidity with medulloblastoma	Schieffer, et al.	2019	Klippel-Feil syndrome	medulloblastoma	medulloblastoma	MYO18B	WES, Sanger	Mendelian Inheritance	1	1	yes	yes	ACMG and AMP guidelines
3	Whole-Genome Sequencing Identifies a Novel Variation of WAS Gene Coordinating With Heterozygous Germline Mutation of APC to Enhance Hepatoblastoma Oncogenesis	Zhang, et al.	2018	-	hepatoblastoma	hepatoblastoma	ENOSF1	WGS	Mendelian Inheritance	2	2	yes	yes	SIFT, PolyPhen-2, MutationTaster, M-CAP, and AMP/ACMG guidelines
3	Whole-Genome Sequencing Identifies a Novel Variation of WAS Gene Coordinating With Heterozygous Germline Mutation of APC to Enhance Hepatoblastoma Oncogenesis	Zhang, et al.	2018	-	hepatoblastoma	hepatoblastoma	LOC100129697	WGS	Mendelian Inheritance	2	2	yes	yes	SIFT, PolyPhen-2, MutationTaster, M-CAP, and AMP/ACMG guidelines
3	Whole-Genome Sequencing Identifies a Novel Variation of WAS Gene Coordinating With Heterozygous Germline Mutation of APC to Enhance Hepatoblastoma Oncogenesis	Zhang, et al.	2018	-	hepatoblastoma	hepatoblastoma	MUC4	WGS	Mendelian Inheritance	2	2	yes	yes	SIFT, PolyPhen-2, MutationTaster, M-CAP, and AMP/ACMG guidelines
4	Putative new childhood leukemia cancer predisposition syndrome caused by germline bi-allelic missense mutations in DDX41	Diness, et al.	2018	-	myeloid neoplasm	blastic plasmacytoid dendritic cell neoplasm	DDX41	WES	Mendelian Inheritance	1	1	yes	yes	CADD, gene expression analysis
5	Novel biallelic ATM mutations coexist with a mosaic form of triple X syndrome in an 11-year-old girl at remission after T cell acute leukemia	Sharapova, et al.	2018	ataxia-telangiectasia	acute lymphoblastic leukemia	T-cell acute lymphoblastic leukemia	ATM	Sanger	Mendelian Inheritance	1	1	yes	yes	PolyPhen-2
6	Spectrum and prevalence of genetic predisposition in medulloblastoma: a retrospective genetic study and prospective validation in a clinical trial cohort	Waszak, et al.	2018	Fanconi anemia	medulloblastoma	medulloblastoma	BRCA2	WGS, WES, RNA-seq	Multiple sites within the same gene were phased with paired-end RNA sequencing data and individual sites were merged to calculate haplotype-specific expression ratios.	4	1022	yes	-	ClinVar
7	High Yield of Pathogenic Germline Mutations Causative or Likely Causative of the Cancer Phenotype in Selected Children with Cancer	Diets, et al.	2018	-	acute lymphoblastic leukemia	B-cell acute lymphoblastic leukemia	FAM83H	WES	Mendelian Inheritance	1	13	yes	yes	SIFT, PolyPhen2, CADD
7	High Yield of Pathogenic Germline Mutations Causative or Likely Causative of the Cancer Phenotype in Selected Children with Cancer	Diets, et al.	2018	-	acute lymphoblastic leukemia	B-cell acute lymphoblastic leukemia	GRIK1	WES	Mendelian Inheritance	1	13	yes	yes	SIFT, PolyPhen2, CADD
7	High Yield of Pathogenic Germline Mutations Causative or Likely Causative of the Cancer Phenotype in Selected Children with Cancer	Diets, et al.	2018	-	non-Hodgkin's lymphoma	B-cell non-Hodgkin's lymphoma	H1-2 (HIST1H1C)	WES	Mendelian Inheritance	1	3	yes	yes	SIFT, PolyPhen2, CADD
7	High Yield of Pathogenic Germline Mutations Causative or Likely Causative of the Cancer Phenotype in Selected Children with Cancer	Diets, et al.	2018	-	Wilms tumor	Wilms tumor	IRF5	WES	Mendelian Inheritance	1	1	yes	yes	SIFT, PolyPhen2, CADD
8	The landscape of genomic alterations across childhood cancers	Gröbner, et al.	2018	-	medulloblastoma	medulloblastoma	BRCA2	WGS, WES	Used Platypus which is a haplotype-based variant caller	1	42	yes	-	CADD, Mutation Assessor
8	The landscape of genomic alterations across childhood cancers	Gröbner, et al.	2018	-	high-grade glioma	high-grade glioma	PMS2	WGS, WES	Used Platypus which is a haplotype-based variant caller	1	67	yes	-	CADD, Mutation Assessor
8	The landscape of genomic alterations across childhood cancers	Gröbner, et al.	2018	-	high-grade glioma	high-grade glioma	MSH6	WGS, WES	Used Platypus which is a haplotype-based variant caller	2	67	yes	-	CADD, Mutation Assessor
9	Rothmund-Thomson syndrome (RTS) with osteosarcoma due to RECQL4 mutation	Salih, et al.	2018	Rothmund-Thomson syndrome	osteosarcoma	osteosarcoma	RECQL4	Sanger (inferred)	Mendelian Inheritance	1	1	yes	yes	-
10	Novel variants in NUDT15 and thiopurine intolerance in children with acute lymphoblastic leukemia from diverse ancestry	Moriyama, et al.	2017	-	acute lymphoblastic leukemia	B-cell acute lymphoblastic leukemia	NUDT15	Sanger	PHASE was used to infer haplotypes	1	5	yes	-	-
11	Fanconi anemia with biallelic FANCD1/BRCA2 mutations – Case report of a family with three affected children	Svojgr, et al.	2016	Fanconi anemia	Wilms tumor	Wilms tumor	BRCA2	SNP-array	Mendelian Inheritance	1	1	yes	yes	-
11	Fanconi anemia with biallelic FANCD1/BRCA2 mutations – Case report of a family with three affected children	Svojgr, et al.	2016	Fanconi anemia	medulloblastoma	medulloblastoma	BRCA2	SNP-array	Mendelian Inheritance	1	1	yes	yes	-
12	Novel compound heterozygous mutations in a child with Ataxia-Telangiectasia showing unrelated cerebellar disorders	Piane, et al.	2016	ataxia-telangiectasia	astrocytoma	pilocytic astrocytoma	ATM	Sanger	Mendelian Inheritance	1	1	yes	yes	SIFT, Polyphen, MutationTaster
13	Whole-exome sequencing of a rare case of familial childhood acute lymphoblastic leukemia reveals putative predisposing mutations in Fanconi anemia genes	Spinella, et al.	2015	-	acute lymphoblastic leukemia	B-cell acute lymphoblastic leukemia	CEP55	WES	Mendelian Inheritance	2	2	yes	yes	SIFT, PolyPhen-2, and hidden Markov models
13	Whole-exome sequencing of a rare case of familial childhood acute lymphoblastic leukemia reveals putative predisposing mutations in Fanconi anemia genes	Spinella, et al.	2015	-	acute lymphoblastic leukemia	B-cell acute lymphoblastic leukemia	DNAH2	WES	Mendelian Inheritance	2	2	yes	yes	SIFT, PolyPhen-2, and hidden Markov models
13	Whole-exome sequencing of a rare case of familial childhood acute lymphoblastic leukemia reveals putative predisposing mutations in Fanconi anemia genes	Spinella, et al.	2015	-	acute lymphoblastic leukemia	B-cell acute lymphoblastic leukemia	SLX4 (FANCP)	WES	Mendelian Inheritance	2	2	yes	yes	SIFT, PolyPhen-2, and hidden Markov models
13	Whole-exome sequencing of a rare case of familial childhood acute lymphoblastic leukemia reveals putative predisposing mutations in Fanconi anemia genes	Spinella, et al.	2015	-	acute lymphoblastic leukemia	B-cell acute lymphoblastic leukemia	PDE4DIP	WES	Mendelian Inheritance	2	2	yes	yes	SIFT, PolyPhen-2, and hidden Markov models
14	Germline Mutations in Predisposition Genes in Pediatric Cancer	Zhang, et al.	2015	-	high-grade glioma	high-grade glioma	ATM	WGS, WES, RNA-seq	Used RNA-seq data to determine CH nature of variant	1	99	yes	-	ACMG/AMP guidelines, genetic databases, medical literature, computational predictions, and second hits identified in the tumor genome
15	Excess congenital non-synonymous variation in leukemia-associated genes in MLL infant leukemia: a Children’s Oncology Group report	Valentine, et al.	2014	-	acute myeloid leukemia	acute myeloid leukemia	ANKRD36	WES	Mendelian Inheritance	13	13	yes	yes	Filtered for functional consequences (e.g. non-synonymous and coding)
15	Excess congenital non-synonymous variation in leukemia-associated genes in MLL infant leukemia: a Children’s Oncology Group report	Valentine, et al.	2014	-	acute myeloid leukemia	acute myeloid leukemia	FLG	WES	Mendelian Inheritance	3	13	yes	yes	Filtered for functional consequences (e.g. non-synonymous and coding)
15	Excess congenital non-synonymous variation in leukemia-associated genes in MLL infant leukemia: a Children’s Oncology Group report	Valentine, et al.	2014	-	acute lymphoblastic leukemia	acute lymphoblastic leukemia	KMT2C (MLL3)	WES	Mendelian Inheritance	6	12	yes	yes	Filtered for functional consequences (e.g. non-synonymous and coding)
15	Excess congenital non-synonymous variation in leukemia-associated genes in MLL infant leukemia: a Children’s Oncology Group report	Valentine, et al.	2014	-	acute myeloid leukemia	acute myeloid leukemia	KMT2C (MLL3)	WES	Mendelian Inheritance	13	13	yes	yes	Filtered for functional consequences (e.g. non-synonymous and coding)
15	Excess congenital non-synonymous variation in leukemia-associated genes in MLL infant leukemia: a Children’s Oncology Group report	Valentine, et al.	2014	-	acute lymphoblastic leukemia	acute lymphoblastic leukemia	RBMX	WES	Mendelian Inheritance	6	12	yes	yes	Filtered for functional consequences (e.g. non-synonymous and coding)
15	Excess congenital non-synonymous variation in leukemia-associated genes in MLL infant leukemia: a Children’s Oncology Group report	Valentine, et al.	2014	-	acute myeloid leukemia	acute myeloid leukemia	RYR1	WES	Mendelian Inheritance	9	13	yes	yes	Filtered for functional consequences (e.g. non-synonymous and coding)
16	Genetic and clinical determinants of constitutional mismatch repair deficiency syndrome: Report from the constitutional mismatch repair deficiency consortium	Bakry, et al.	2014	constitutional mismatch repair deficiency	non-Hodgkin's lymphoma	T-Cell lymphoblastic lymphoma	PMS2	Sanger	Mendelian Inheritance	1	5	yes	yes	Algorithms to predict RNA/protein disruption
16	Genetic and clinical determinants of constitutional mismatch repair deficiency syndrome: Report from the constitutional mismatch repair deficiency consortium	Bakry, et al.	2014	constitutional mismatch repair deficiency	glioblastoma + non-Hodgkin's lymphoma + oligodendroglioma	Diﬀuse large B cell lymphoma, glioblastoma, oligodendroglioma	PMS2	Sanger	Mendelian Inheritance	1	1	yes	yes	Algorithms to predict RNA/protein disruption
16	Genetic and clinical determinants of constitutional mismatch repair deficiency syndrome: Report from the constitutional mismatch repair deficiency consortium	Bakry, et al.	2014	constitutional mismatch repair deficiency	glioblastoma + rectal carcinoma	rectal cancer, glioblastoma	PMS3	Sanger	Mendelian Inheritance	1	1	yes	yes	Algorithms to predict RNA/protein disruption
16	Genetic and clinical determinants of constitutional mismatch repair deficiency syndrome: Report from the constitutional mismatch repair deficiency consortium	Bakry, et al.	2014	constitutional mismatch repair deficiency	non-Hodgkin's lymphoma	T-cell lymphoma	MSH6	Sanger	Mendelian Inheritance	1	5	yes	yes	Algorithms to predict RNA/protein disruption
16	Genetic and clinical determinants of constitutional mismatch repair deficiency syndrome: Report from the constitutional mismatch repair deficiency consortium	Bakry, et al.	2014	constitutional mismatch repair deficiency	glioblastoma	glioblastoma	MSH6	Sanger	Mendelian Inheritance	1	8	yes	yes	Algorithms to predict RNA/protein disruption
17	Multiple Pilomatricomas with Somatic CTNNBI Mutations in Children with Constitutive Mismatch Repair Deficiency	Chmara, et al.	2013	constitutional mismatch repair deficiency	glioblastoma + non-Hodgkin's lymphoma	glioblastoma, B-cell non-Hodgkin's lymphoma	PMS2	Direct Sequencing, MLPA	Mendelian Inheritance	1	1	yes	yes	-
18	Paediatric intestinal cancer and polyposis due to bi-allelic PMS2 mutations: Case series, review and follow-up guidelines	Herkert, et al.	2011	constitutional mismatch repair deficiency	colon adenoma	colon adenomas	PMS2	Direct Sequencing, MLPA	Mendelian Inheritance	1	1	yes	yes	SIFT, AlignGVGD, PolyPhen-2, and RNA splice site prediction programs
18	Paediatric intestinal cancer and polyposis due to bi-allelic PMS2 mutations: Case series, review and follow-up guidelines	Herkert, et al.	2011	constitutional mismatch repair deficiency	acute lymphoblastic leukemia + rectal adenoma	rectal adenoma, T-cell acute lymphoid leukemia	PMS2	Direct Sequencing, MLPA	Mendelian Inheritance	1	1	yes	yes	SIFT, AlignGVGD, PolyPhen-2, and RNA splice site prediction programs
19	Pitfalls in molecular analysis for mismatch repair deficiency in a family with biallelic pms2 germline mutations	Leenen, et al.	2011	constitutional mismatch repair deficiency	neuroepithelial neoplasm	primitive neuroectodermal brain tumor	PMS2	Sanger	Mendelian Inheritance	1	1	yes	yes	literature search
19	Pitfalls in molecular analysis for mismatch repair deficiency in a family with biallelic pms2 germline mutations	Leenen, et al.	2011	constitutional mismatch repair deficiency	astrocytoma	anaplastic astrocytoma	PMS2	Sanger	Mendelian Inheritance	1	1	yes	yes	literature search
20	Compound Heterozygous Mutation With a Novel Splice Donor Region DNA Sequence Variant in the Succinate Dehydrogenase Subunit B Gene in Malignant Paraganglioma	Majumdar, et al.	2010	-	paraganglioma	paraganglioma	SDHB	Sanger (inferred)	Mendelian Inheritance	1	1	yes	yes	-
21	Compound Heterozygosity for MSH6 Mutations in a Pediatric Lymphoma Patient	Peters, et al.	2009	-	non-Hodgkin's lymphoma	lymphoblastic lymphoma	MSH6	Sanger (inferred)	Mendelian Inheritance	1	1	yes	yes	-
22	acute myelocytic leukemia, medulloblastoma and colonic carcinomas in a child with biallelic MSH6 mutations	Scott, et al.	2007	constitutional mismatch repair deficiency	acute myeloid leukemia + medulloblastoma	acute myelocytic leukemia, medulloblastoma	MSH6	Sanger	Mendelian Inheritance	1	1	yes	yes	literature search
23	Polyposis and early cancer in a patient with low penetrant mutations in MSH6 and APC: hereditary colorectal cancer as a polygenic trait	Okkels, et al.	2006	hereditary non-polyposis colorectal cancer	colorectal carcinoma	colorectal cancer	MSH6	Sanger	Mendelian Inheritance	1	1	yes	yes	-
24	Neurofibromatosis von Recklinghausen Type I Phenotype and Early Onset of Cancers in Siblings Compound Heterozygous for Mutations in MSH6	Østergaard, et al.	2005	hereditary non-polyposis colorectal cancer	non-Hodgkin's lymphoma	T-cell lymphoma	MSH6	Sanger	Mendelian Inheritance	1	1	yes	yes	-
24	Neurofibromatosis von Recklinghausen Type I Phenotype and Early Onset of Cancers in Siblings Compound Heterozygous for Mutations in MSH6	Østergaard, et al.	2005	hereditary non-polyposis colorectal cancer	glioblastoma	glioblastoma	MSH6	Sanger	Mendelian Inheritance	1	1	yes	yes	-
25	Evidence for a recessive inheritance of Turcot's syndrome caused by compound heterozygous mutations within the PMS2 gene	De Rosa, et al.	2000	Turcot's syndrome	colon carcinoma + oligodendroglioma	colon carcinoma, oligodendroglioma	PMS2	Sanger	Mendelian Inheritance	1	1	yes	yes	-
26	p53 compound heterozygosity in a severely aected child with Li-Fraumeni Syndrome	Quesnel, et al.	1999	Li-Fraumeni Syndrome	brain tumor + rhabdomyosarcoma	brain tumor, rhabdomyosarcoma	TP53	Sanger	Mendelian Inheritance	1	1	yes	yes	mRNA assay
			Key: - = not included/mentioned in study

## Sheet: T2
Study Number	Patient With Variant	Cancer Type	Variant Location	Pathogenicity Classification Based on Study	Pathogenicity Reassessment: ClinVar	Pathogenicity Reassessment: VEP
					ClinVar	SIFT	PolyPhen
1	study1_patient1	osteosarcoma	RECQL4:c.573delT	pathogenic	-	-	-
	study1_patient1	osteosarcoma	RECQL4:c.2412_2420del	unknown	uncertain significance	-	-
2	study2_patient1	medulloblastoma	MYO18B:c.6768delG	likely pathogenic	likely pathogenic	-	-
	study2_patient1	medulloblastoma	MYO18B:c.6660_6670delATTAGAACCTG	likely pathogenic	likely pathogenic	-	-
3	study3_patient1, study3_patient2	hepatoblastoma	ENOSF1:c.A113G	not pathogenic	-	-	-
	study3_patient1, study3_patient2	hepatoblastoma	ENOSF1:c.G97A	not pathogenic	-	-	-
	study3_patient1, study3_patient2	hepatoblastoma	LOC100129697:c.G218C	not pathogenic	-	-	-
	study3_patient1, study3_patient2	hepatoblastoma	LOC100129697:c.G151C	not pathogenic	-	-	-
	study3_patient1, study3_patient2	hepatoblastoma	MUC4:c.A9421G	not pathogenic	-	-	-
	study3_patient1, study3_patient2	hepatoblastoma	MUC4:c.C10889T	not pathogenic	-	-	-
	study3_patient1, study3_patient2	hepatoblastoma	MUC4:c.G4789C	not pathogenic	-	-	-
4	study4_patient1	myeloid neoplasm	DDX41:c.C962T	likely pathogenic	-	-	-
	study4_patient2	myeloid neoplasm	DDX41:c.G937C	likely pathogenic	-	-	-
5	study5_patient1	acute lymphoblastic leukemia	ATM:c.C2215G	unknown	-	-	-
	study5_patient1	acute lymphoblastic leukemia	ATM:c.C6934A	pathogenic	-	-	-
6	study6_patient1, study6_patient2, study6_patient3	medulloblastoma	BRCA2:c.658_659delGT	pathogenic	pathogenic	-	-
	study6_patient1	medulloblastoma	BRCA2:c.9366_9367delAA	pathogenic	pathogenic	-	-
	study6_patient2	medulloblastoma	BRCA2:c.3264dupT	pathogenic	pathogenic	-	-
	study6_patient3	medulloblastoma	BRCA2:c.1189_1190insTTAG	pathogenic	pathogenic	-	-
	study6_patient4	medulloblastoma	BRCA2:c.-39-1_-39delGA	likely pathogenic	-	-	-
	study6_patient4	medulloblastoma	BRCA2:c.7220_7222delTTCinsAA	unknown	-	-	-
7	study7_patient1	acute lymphoblastic leukemia	FAM83H:c.394G>A	pathogenic	pathogenicity not reported	0 (deleterious)	0.235 (benign)
	study7_patient1	acute lymphoblastic leukemia	FAM83H:c.229G>A	pathogenic	pathogenicity not reported	0.14 (tolerated)	0.653 (possibly damaging)
	study7_patient1	acute lymphoblastic leukemia	GRIK1:c.2568AT>-	pathogenic	-	-	-
	study7_patient1	acute lymphoblastic leukemia	GRIK1:c.1232T>A	pathogenic	-	-	-
	study7_patient2	non-Hodgkin's lymphoma	HIST1H1C:c.617A>C	pathogenic	-	0 (deleterious)	0.994 (probably damaging)
	study7_patient2	non-Hodgkin's lymphoma	HIST1H1C:c.364A>G	pathogenic	-	0.05 (deleterious)	0.339 (benign)
	study7_patient3	Wilms tumor	IRF5:c.1396CT>	pathogenic	-	-	-
	study7_patient3	Wilms tumor	IRF5:c.1401>T	pathogenic	-	-	-
8	study8_patient1	medulloblastoma	BRCA2 (exact pos not provided)	likely pathogenic	-	-	-
	study8_patient1	medulloblastoma	BRCA2 (exact pos not provided)	likely pathogenic	-	-	-
	study8_patient2	high-grade glioma	PMS2 (exact pos not provided)	pathogenic	-	-	-
	study8_patient2	high-grade glioma	PMS2 (exact pos not provided)	likely pathogenic	-	-	-
	study8_patient3, study8_patient4	high-grade glioma	MSH6 (exact pos not provided)	pathogenic	-	-	-
	study8_patient3; study8_patient4	high-grade glioma	MSH6 (exact pos not provided)	likely pathogenic	-	-	-
9	study9_patient1	osteosarcoma	RECQL4:c1573delT	-	pathogenic	-	-
	study9_patient1	osteosarcoma	RECQL4:c.2269C>T	-	pathogenic	-	-
10	study10_patient1	acute lymphoblastic leukemia	NUDT15:p.V18_V19insGV	-	-
	study10_patient1	acute lymphoblastic leukemia	NUDT15:c103A>G	-	-	0.01 (deleterious)	0.519 (possibly damaging)
	study10_patient1	acute lymphoblastic leukemia	NUDT15:p.R139C	-	-	0.11 (tolerated)	0.043 (benign)
11	study11_patient1; study11_patient2	Wilms tumor	BRCA2:c658_659del	-	pathogenic	-	-
	study11_patient1; study11_patient2	medulloblastoma	BRCA2:c9366_9367del	-	pathogenic	-	-
12	study12_patient1	astrocytoma	ATM:c.3291delC	truncate protein	pathogenic/likely pathogenic	-	-
	study12_patient1	astrocytoma	ATM:c.8198A>C	deleterious	-	0.29 (tolerated)	0.279 (benign)
13	study13_paitent1; sutdy13_patient2	acute lymphoblastic leukemia	CEP55:rs75139274	not pathogenic	not reported	-	-
	study13_paitent1; sutdy13_patient2	acute lymphoblastic leukemia	CEP55:rs2293277	not pathogenic	not reported	-	-
	study13_paitent1; sutdy13_patient2	acute lymphoblastic leukemia	DNAH2:rs140035206	pathogenic	not reported	-	-
	study13_paitent1; sutdy13_patient2	acute lymphoblastic leukemia	DNAH2:rs79350244	not pathogenic	benign	-	-
	study13_paitent1; sutdy13_patient2	acute lymphoblastic leukemia	DNAH2:rs117465420	not pathogenic	benign	-	-
	study13_paitent1; sutdy13_patient2	acute lymphoblastic leukemia	DNAH2:rs78354379	pathogenic	not reported	-	-
	study13_paitent1; sutdy13_patient2	acute lymphoblastic leukemia	FANCP:rs79842542	pathogenic	benign/likely benign	-	-
	study13_paitent1; sutdy13_patient2	acute lymphoblastic leukemia	FANCP:rs137976282	pathogenic	uncertain significance	-	-
	study13_paitent1; sutdy13_patient2	acute lymphoblastic leukemia	PDE4DIP:rs1778120	not pathogenic	not reported	-	-
	study13_paitent1; sutdy13_patient2	acute lymphoblastic leukemia	PDE4DIP:rs1698683	not pathogenic	not reported	-	-
14	study14_patient1	high-grade glioma	ATM:chr11:pos108196911:CCTGAGTATT(->T)CTCAAGCAAA	pathogenic	-	-	-
	study14_patient1	high-grade glioma	ATM:chr11:pos108202604:TCTAATAGTTCTTTTCTTAC[A/C]GCTAATCTCTAGAATTTCAA	pathogenic	-	-	-
15	didn't provide patient details	acute myeloid leukemia; acute lymphoblastic leukemia	didn't provide exact positions	-	-	-	-
16	study16_patient1	non-Hodgkin's lymphoma	PMS2:c.538-1G>C	pathogenic	pathogenic/likely pathogenic	-	-
	study16_patient1	non-Hodgkin's lymphoma	PMS2:c.538?_903+?del	pathogenic	-	-	-
	study16_patient2; study16_patient3	glioblastoma + non-Hodgkin's lymphoma + oligodendroglioma; rectal cancer + glioblastoma	PMS2:c.2186-2187delTC	pathogenic	-	-	-
	study16_patient2; study16_patient3	glioblastoma + non-Hodgkin's lymphoma + oligodendroglioma; rectal cancer + glioblastoma	PMS2:c.134A>C	pathogenic	likely pathogenic	0 (deleterious)	0.998 (probably damaging)
	study16_patient4; study16_patient5	non-Hodgkin's lymphoma; glioblastoma	MSH6:c.3984-3987dupGTCA	pathogenic	-	-	-
	study16_patient4; study16_patient5	non-Hodgkin's lymphoma; glioblastoma	MSH6:c.3959delCAAG	pathogenic	-	-	-
17	study17_patient1	glioblastoma + non-Hodgkin's lymphoma	PMS2:c.706-?-_9031?del	-	-	-	-
	study17_patient1	glioblastoma + non-Hodgkin's lymphoma	PMS2:c.904-?_*1?del	-	-	-	-
18	study18_patient1; study18_patient2	colon adenoma; acute lymphoblastic leukemia + rectal adenoma	PMS2:c.137G>T	pathogenic	likely pathogenic	0 (deleterious)	1 (probably damaging)
	study18_patient1; study18_patient2	colon adenoma; acute lymphoblastic leukemia + rectal adenoma	PMS2:c.2174+1G>A	unknown	pathogenic
19	study19_patient1; study19_patient2	neuroepithelial neoplasm; astrocytoma	PMS2:p.Pro246fs	pathogenic	-	-	-
	study19_patient1; study19_patient2	neuroepithelial neoplasm; astrocytoma	PMS2:p.Ser46IIe	pathogenic	-	-	-
20	study20_patient1	paraganglioma	SDHB:c.200+7A>G	-	likely benign/uncertain significance
	study20_patient1	paraganglioma	SDHB:c.418G>T	-	pathogenic/likely pathogenic	0 (deleterious)	0.872 (possibly damaging)
21	study21_patient1	non-Hodgkin's lymphoma	MSH6:c.1634-1635delAA	-	-	-	-
	study21_patient1	non-Hodgkin's lymphoma	MSH6:c.3957-3958insTCAAAAGGGACATAGAAAA	-	-	-	-
22	study22_patient1	acute myeloid leukemia + medulloblastoma	MSH6:c.642C>G	-	pathogenic	-	0.3 (benign)
	study22_patient1	acute myeloid leukemia + medulloblastoma	MSH6:c.458-1G>A	-	likely pathogenic	-	-
23	study23_patient1	colorectal carcinoma	MSH6:c.1836C>A	-	-	-	-
	study23_patient1	colorectal carcinoma	MSH6:c.3226C>T	-	likely pathogenic	0.16 (tolerated)	0.679 (probably damaging)
24	study24_patient1; study24_patient2	non-Hodgkin's lymphoma; glioblastoma	MSH6:c.3073G>A	-	-	-	-
	study24_patient1; study24_patient2	non-Hodgkin's lymphoma; glioblastoma	MSH6:c.3609_3612del	-	-	-	-
25	study25_patient1	colon carcinoma + oligodendroglioma	PMS2:c.2361delCTTC	-	-	-	-
	study25_patient1	colon carcinoma + oligodendroglioma	PMS2:c1221delG	-	pathogenic	-	-
26	study26_patient1	brain tumor + rhabdomyosarcoma	TP53:R156H	not pathogenic	likely pathogenic/uncertain significance	-	-
	study26_patient1	brain tumor + rhabdomyosarcoma	TP53:R267Q	pathogenic	likely benign/uncertain significance	-	-
	study26_patient1	brain tumor + rhabdomyosarcoma	TP53:R290H	not pathogenic	benign	-	-
	Key: - = not included in study or not found
